# Supplementary material for: GRP78 expression in tumor and perinephric adipose tissue is not an optimal risk stratification marker for clear cell renal cell carcinoma
Source: PLoS One. 2019 Jan 17;14(1):e0210246. doi: 10.1371/journal.pone.0210246 (PMC6336240; doi:10.1371/journal.pone.0210246)
Supplement: S1 Table — The raw data is available in S1 Table. The raw dataset recorded demographic information of participants, such as age, sex (M for male and F for female), ethinicity, body mass index, smoking history and diagnosis. For smoking history, the code of “1” represents “current smoker”; the code of “0” represents “never smoked”; the code of “10” represents “smoking quitted”. For diagnosis of diabetes and hypertension, the code of “1” represents “diagnosed with diabetes or hypertension”; the code of “0” represents “not diagnosed with diabetes or hypertension”. The dataset also included pathological diagnosis of renal tumors, such as tumor subtypes, tumor stage, tumor grade, tumor size and whether there was a presence of metastasis (the code of “1” represents “diagnosed with distant metastasis”; the code of “0” represents “not diagnosed with distant metastasis”). Additionally, the average grey value and proportion of positive pixels of the staining in different tissues were presented. Abbreviation: T_proportion: proportion of positive pixels in tumor tissues; T_avegrey: staining intensity in tumor tissues; N_proportion: proportion of positive pixels in normal renal tissues; N_avegrey: staining intensity in normal renal tissues; F_proportion: proportion of positive pixels in fat tissues; F_avegrey: staining intensity in fat tissues. (XLSX) [file pone.0210246.s001.xlsx]

## Sheet: Sheet1
Patient Identity number	Age	Sex	Ethnicity	Body mass index	Diabetes	Hypertension	Estimated glomerular filtration rate (mL/min per 1.73 m2)	Smoking hisoty	Tumor subtypes	Tumor stage	Tumor grade	Tumor size (mm)	Presence of distant metastasis	T_proportion	T_avegrey	N_proportion	N_avegrey	F_avegrey	F_proportion
1	53	M	White race	30.2992	1	1	97	0	Clear Cell	1	3	30	0
2	63	M	White race	23.1214	1	0	101	0	Clear Cell	1	1	20	0	0.639056	202.209
3	47	M	White race	29.0367	0		101	1	Clear Cell	3	2	65	0	0.452069	200.845
4	46	F	White race	30.2076	0	0	104	10	Clear Cell	1	1	25	0	0.526998	196.538
5	59	F	White race	20.9191	0		100	1	Clear Cell	1	2	30	0	0.502074	202.621
6	71	M	White race	28.0248	1	1	52	10	Clear Cell	1	2	40	0	0.498648	202.164
7	44	M	White race	27.402	0		92	1	Clear Cell	1	1	48	0	0.545279	201.74
8	72	M	White race	38.3638	0	1	64	10	Oncocytoma	0	0	60	0
9	69	M	White race	33.6123	1	1	23	0	Clear Cell	1	2	31	0
10	42	F	White race	23.9853	0		117	1	Clear Cell	1	3	45	0	0.351021	203.692	0.52268	197.65
12	83	F	White race	26.6784	0	0	48	0	Oncocytoma	0	0	58	0	0.805112	203.108
13	67	F	White race	37.3937	1		75	10	Benign cystic nephroma	0	0	30	0			0.336272	205.469
14	42	F	White race	19.765	0		105	1	Multilocular cystic renal neoplasm with low malignant potential	1	1	40	0
16	64	F	White race	36.4515	0	1	91	0	Clear Cell	1	2	35		0.442815	206.155
17	73	F	White race	28.764	0	1	58	0	Clear Cell	1	1	23	0
18	44	F	White race	36.4483	0	1	103	1	Clear Cell	1	1	61	0			0.528769	201.223
19	21	F	White race	23.9063	0	0	119	10	Chromophobe	2	0	230	0	0.36494	204.112	0.316992	201.892
20	43	F	White race	43.9267	1	1	6	10	Clear Cell	2	2	85	0	0.496793	202.759
21	59	M	White race	41.977	1	1	43	10	Clear Cell	3	2	68	0	0.495102	205.258
22	67	F	White race	33.2342	0	1	94	0	Clear Cell	3	2	75	0	0.369517	203.468
23	71	M	White race	31.1728	0		77	0	Papillar T2	2	2	85	0
24	52	F	White race	31.3014	0		111	1	Multilocular cystic renal neoplasm with low malignant potential	1	1	58	0
25	46	M	White race	25.9504	0		104	10	Clear Cell	1	1	35	0
26	53	F	White race	18.5529	0		79	1	Clear cell	3	4	115	1	0.538042	200.049	0.560643	197.426
27	56	F	White race	17.4105	0	0	77	1	Clear cell	1	2	45	0	0.375052	202.285	0.488459	200.14
28	64	F	White race	36.4515	0	1	87	0	benign cystic nephroma	0	0	30
29	34	M	White race	28.0864	0		114	1	clear cell	1	2	25	0	0.492048	203.584
30	30	F	White race	40.1384	0	1	127	1	clear cell	1	2	45	0	0.562732	203.913
31	62	F	White race		0		95	0	Clear cell	1	2	35	0
32	58	M		29.2415	1	1	100	0	Papillary (t1)	1	2	55
33	57	M	White race	26.5397	0	0	87	10	Clear cell	1	1	32	0	0.534767	202.394
34	59	F	White race	35.0556	1	1	9	0	clear cell	1	2	24
36	55	F	White race	26.1461	0		56	10	Clear cell	1	2	58	0
37	69	M	White race	23.8367	0	1	96	0	Clear Cell	3	4	85	1
38	73	M	White race	24.5675	1		59	10	papillary t1	1	2	40	0
40	56	M	White race			1	33		Clear cell	3	3	170	0
41	63	M	Other		1	1	69	0	Clear cell w/ focal papillary change	2	4	130	0	0.400144	198.634
42	49	M	Other	46.0761	0	0	95	1	Clear cell	2	2	75	0
43	71	M	White race	30.4688	0	0	63	10	Clear cell	1	2	60
44	67	M	Other	38.9468	1	1	77	0	Clear cell	1	2	45	0
45	33	F	Other	34.2149			80		Clear Cell	1	3	37
46	69	F	White race	26.7394		1	89	10	Clear Cell	1	1	56	0	0.343118	204.545	0.543145	197.546
47
48	50	M	White race	33.1547	0	1	102	10	Clear Cell	1	3	20	0	0.528838	204.227
49	55	M	White race	27.4717	0	1	67	0	Papillary	1	2	35	0	0.72239	190.203
51	51	M	White race	36.1827	0	0	106	10	Clear Cell	1	3	30	0	0.495217	202.609	0.435093	202.009
52	65	M	White race	28.1661	0	1	64	0	Clear cell	3	2	50	0	0.3876	202.925	0.379839	205.311
54	69	F	White race		1	1	28	0	Clear cell	3	2	60	0	0.600288	199.472
55	58	M	White race	41.1387	0	1	92	0	Clear cell	3	4	45	0	0.610837	200.055	0.558542	199.557
56	68	F	White race		0	1	53	0	Clear cell	2	3	77	0			0.389617	199.524
57	44	M	White race	28.9979	0	1	8	0	Papillary T1	1	2	30	0	0.577765	190.509	0.443529	199.34
58	77	F	White race	28.1969	0	1	69	10	Clear cell	1	1	35	0	0.473711	203.417
59	78	F	White race	35.2043	0	1	87	10	clear cell	3	3	35	0	0.497382	199.53	0.504323	197.156
60	58	M	Other	29.2415	1	1	101	0	papillary t1	1	2	34				0.369452	198.874
61	69	M	White race	34.7178	0	1	73		clear cell	2	4	80	0	0.541998	204.953
63	55	M	White race		0	1	101	1	Chromophobe (eosinophilic)	1	0	25		0.630432	199.594
64	60	F	Other		0		99		clear cell	1	1	18		0.504877	203.305
65	45	F	White race	22.3081	0	1	105	1	Chromophobe	1	0	40	0
66	57	M	White race		0	1	89	1	Clear cell	4	3	50		0.532382	192.122	0.473223	191.9
67	51	F	White race	26.5397	0	0	107	1	Papillary t1	2	3	100		0.477509	201.005
68	48	M	White race	38.3408	1	1	61	10	clear cell	1	1	25
69	76	M	White race	34.7489	1	1	51	0	Clear cell	3	2	35	0	0.371306	201.125	0.443592	200.049
70	36				0	1	88		Clear cell	3	3	17		0.547784	202.299	0.442314	201.826
71	45	M	White race	28.7681	0	0	65	10	Chromophobe	3	0	105	0
72	65	M	Other	27.3526	0	1	57		Clear cell	3	4	130	0
73	44	M		25.6097	0	0	26		Clear cell	1	3	50				0.448416	198.217
74	69	M	White race	32.9287	1	1	83	0	Clear cell	3	4	65
75	43	M		27.9952	0	0	103	10	Clear cell	1	3	32		0.533422	202.564
76	46	M	White race	31.5334	0	0	81	0	Chromophobe	2	0	130	0	0.324339	204.769	0.324339	204.769	190.476	9.45233
78	43	M	White race	31.5617	0	0	99	0	Chromophobe	2	0	180	0					177.673	14.3987
79	64	M	White race	29.9836	0	1	90	10	Clear cell	1	1	30		0.485002	204.334
80	55	M	White race	32.1808	1	1	69	0	Clear cell	3	3	65	0	0.374925	201.099	0.568221	190.35
81	61	F	Other	24.0344	0	0	92	0	Chromophobe	2	0	85		0.515509	204.546	0.17897	204.593
83	67	M	White race	20.2632	0	1	67	10	Clear cell	3	3	150	0	0.682997	197.627			198.574	12.392
84	50	F	White race	44.7867	1	1	101	0	Clear cell	1	2	12	0
85	68	M	White race	23.03	1	0	84	10	Papillary (oncocytic)	1	2	30	0
86	53	F	White race	27.3845	0	0	101	10	Oncocytoma	0	0	25	0	0.757716	200.763
88	61	M	Other	24.8163	0	1	109	10	Papillary t2	3	4	60		0.492778	200.496
89	46	M	Other	27.4529	0	1	102	0	Clear cell	3	4	120	0					192.699	6.44425
90	74	F	White race	30.4069	0	1	52	0	Clear cell	1	2	37		0.501288	205.006	0.408443	201.908	180.22	3.669
91	64	M	Other	28.4401		1	79	10	Clear cell	3	3	75
92	33	M	White race	25.6055	0	0	79	10	Clear cell	3	3	75	0	0.644052	201.899
94	67	M	White race	29.6764	0	1	83	10	Clear cell	1	2	25	0					186.622	3.163
95	46	M	White race	20.1771	0	0	105	1	Clear cell	1	2	22	0
96	61	F	White race	37.9472	0	1	117	10	Benign cystic nephroma	0	0	26	0					183.721	11.7658
97	45	F	White race	40.3465	0	1	67	10	Clear cell	1	1	20	0
98	40	F	White race	24.6244	0	1	38	10	Clear cell tubulopapillary	1	0	25	0			0.585266	196.047
99	37	F	White race	27.7447	0	0	80	10	Clear cell	1	1	27	0
100	84	F	White race	18.4676	0	1	58	0	High grade urothelial carcinoma	4	4	55	1
101	52	M	Other	29.7619	0	1	92	1	Clear cell w/ focal papillary change	1	3	45	0	0.532016	204.083
103	48	F	Other	24.1288	0	0	51	0	Sarcomatoid Renal cell carcinoma arising in chromophobe renal cell carcinoma	3	0	100	0			0.514564	201.592
104	69	M	White race	25.7117	0	0	45	10	Papillary	1	2	49	0
107	28	F	White race	23.9512	0	0	57	0	Clear cell	1	3	22	0					182.832	21.089
108	28	M	White race	17.6745	0	0	125	1	clear cell	1	3	30				0.354894	202.641	191.223	11.3725
109	72	F	Other	35.932	0	1	67	0	Clear cell	3	1	63	0
110	36	F	White race	20.8209	0	1	108	0	Clear cell tubulopapillary	1	0	50	0
111	61	M	White race	32.1952	0	1	71	0	Clear cell	1	3	40	0	0.319198	204.865
112	34	F	White race	22.663	0	0	101	0	Chromophobe	1	0	41	0	0.468522	207.767
113	45	M	White race	27.4598	0	0	74	0	Clear cell	3	4	110	0	0.37205	203.124	0.413105	201.664	186.01	9.034
114	65	M	White race	27.7744	0	0	77	1	chromophobe	1	0	20	0	0.428622	203.817
115	68	F	White race	40.6746	0	0	74	10	Clear cell	3	2	62		0.445608	203.005	0.33423	204.474
116	51	F	White race	23.8281	0	1	67	10	Oncocytoma	0	0	37
118	55	M	White race	20.8239	0	0	105	1	Clear cell	2	3	74	0
119	66	F	Other	39.1787	1	1	5	0	clear cell	1	2	18	0	0.36437	204.647
120	58	F	Other	22.806	0	1	98	0	Papillary t2	1	3	44		0.542248	204.749
121	67	F	Other	32.4662	0	1	43	0	Clear cell	3	3	85						184.941	12.4415
122	67	F	White race	24.8948	1	1	91	10	Clear cell	1	2	30	0	0.213097	206.515
123	71	M	White race	28.7317	1	1	85	10	Clear cell	4	4	55		0.409449	201.898			186.688	15.7044
124	44	F	White race	22.4051	1	0	105	0	Angiomyolipoma	0	0	31	0	0.42386	205.741
125	55	F	White race	25.5117	0	1	57	0	Clear cell	1	2	45	1	0.484897	199.214	0.421513	200.629	186.432	26.3792
126	67	F	White race	24.6094	0	1	92	0	Oncocytoma	0	0	21	0	0.709328	201.475
127	50	M	White race	26.5638	0	0	74	10	Clear cell	3	3	90	0	0.47146	197.607	0.392805	200.548	173.838	12.8145
128	54	F	White race	46.8442	1	0	62	0	Clear cell	1	2	25	0	0.631127	197.981	0.483097	202.5	181.341	11.4972
129	53	F	Other	29.737	1	0	81	0	Pauci-locular benign cystic nephroma	0	0	140
130	49	M	White race	34.3396	0	1	109	0	Multilocular cystic renal neoplasm with low malignant potential	1	1	21	0					188.819	9.50525
131	54	M	White race	27.3821	0	1	75	0	Clear cell	3	3	160	1	0.69554	199.868			180.936	14.2873
132	58	M	White race	27.3229	0	1	73	1	Clear cell	2	2	105		0.496315	202.671	0.40744	204.52	183.418	16.16
133	43	F	White race	27.3229	0	0	111	1	Clear cell	3	4	110	0	0.250098	208.621			189.804	13.9265
134	47	M	White race	25.6173	0	0	102	10	Chromophobe	1	0	28	0	0.545285	205.675
135	69	M	White race	25.8948	0	1	81	0	Clear cell	3	2	75	0			0.366345	206.288	191.061	10.751
136	40	M	White race	21.7982	0	0	91	1	Clear cell	3	3	82	0					187.407	8.18625
137	50	F	White race	32.4467	0	1	70	10	Multilocular cystic renal neoplasm with low malignant potential	1	1	28	0			0.492804	202.37	177.421	27.4078
138	64	M	White race	32.4074	0	1	67	10	Clear cell	1	3	36		0.567606	201.445
139	74	F	White race	32.4467	1	1	80	1	Papillary t1	1	3	20	0	0.493258	201.327
140	37	M	Other	27.3797	0	0	107	0	chromophobe	2	0	76	0					185.935	12.4865
141	84	M	White race	33.9592	0	1	66	0	Clear cell	1	2	38	0					184.657	10.0047
142	68	F	White race	31.3652	0	1	38	0	Chromophobe (eosinophilic)	1	0	33	0
143	84	M	White race	25.1519	0	0	37	0	Clear cell	3	3	80	0	0.27879	206.431	0.413301	202.85	171.693	18.4995
144	34	M	White race		0	1	56	0	Papillary T1	1	3	41	0
145	36	M	White race		0	0	65	0	Acquired cystic disease-associated	1	0	40	0
146	55	M	White race	33.3866	1	1		0	Papillary T1	1	2	32	0
147	74	M	Other	38	1	1	74	10	Clear cell	3	3	65
148	72	F	White race	24.9581	1	1	61	10	Unclassified	1	4	30	0			0.352141	207.024
149	41	F	White race	22.2527	0	0	106	0	Papillary (oncocytic)	1	2	35		0.603521	198.124
150	67	F	Other	23.597	0	1	85	10	Oncocytoma	0	0	53						189.257	11.6847
152	64	M	White race	28.5467	0	1	91	0	Unclassified	2	3	75				0.511492	201.737
153	55	M	White race	31.7083	0	0	37	0	Clear cell	4	2	95						183.422	12.147
154	74	M	White race	29.2304	0	1	70	0	Clear cell	1	1	30		0.343251	205.267	0.578335	201.522
155	42	M	Other	35.0861	0	0	82	1	Clear cell	1	2	65		0.219059	203.742			180.969	18.3618
156	63	M	White race	33.0826		1	67	10	Clear cell	1	2	36		0.402507	201.255
157	55	M	White race	28.419			45		Clear cell	1	3	35				0.394291	203.579
158	46	M	Other	38.4507	0	0	73	10	Chromophobe	3	0	165				0.246814	203.129
159	60	M	White race	33.021	1	1	90	10	Chromophobe	1	0	40		0.551981	206.292
160	51	F	White race	24.4088	0	1	90	10	Clear cell	1	2	23		0.607884	200.806	0.466935	203.93	183.639	15.2048
161	36	F	White race	31.1634	0	0	106		Papillary T1	1	2	56		0.664469	202.012	0.468507	203.019
162	62	F	White race	20.6901	0	0	83	10	Clear cell	2	4	75	1	0.444387	202.688	0.322967	205.942	184.691	20.349
163	63	M	White race	41.7455	0	1	74	10	Clear Cell	3	2	40	0	0.595231	201.947	0.357579	206.122
164	71	M	White race	32.5964	0	1	58	0	Clear Cell	1	4	80	1	0.421225	197.748	0.486399	200.671
165	59	F	White race	41.0156	1	1	79	1	Clear Cell	1	4	41	0	0.421859	196.293	0.415329	201.991
166	52	F	White race	25.565	0	1	89	1	Clear Cell	1	3	35	0	0.449474	197.161	0.331306	201.467
167	71	F	White race	23.8087	0	1	89	0	Clear Cell	1	2	32	0	0.331397	199.715	0.177942	201.678	191.026	12.7333
168	74	M	White race	30.216	1	1	40	10	Papillary	4	4	145	0	0.581726	199.435	0.466589	202.572
169	64	M	Other	28.7132	0	1	79	10	Clear Cell	4	3	75	1	0.656855	194.728	0.444793	200.21
173	63	M	White race	27.5246	0	1	87	10	Papillary Type 1	2	2	95	0
174	63	M	Other	29.3772	0	1	97	10	Papillary Type 2	1	3	35	0	0.606055	205.516
175	68	M	White race	38.5802	0	1	69	10	Clear Cell	1	2	34	0
176	51	M	White race	26.8406	0	1	98	10	Clear Cell	1	3	100	0	0.38508	204.05	0.546997	203.424	186.745	17.0138
177	73	M	White race	20.2985	0	0	83	10	Clear Cell	1	3	56	0	0.280374	206.531	0.39489	204.259	179.881	24.2675
178	72	M	White race	31.6049	0	1	77	10	Clear Cell	3	4	35	0	0.168107	207.416	0.221583	205.998	187.898	7.334
179	39	M	Other	27.5482	0	0	118	0	Clear Cell	3	4	130	1	0.554685	206.535	0.400824	207.349	193.848	11.4383
180	66	M	White race	29.5473	0	0	61	0	Clear Cell	1	3	32	0	0.626583	203.841	0.46028	205.331	184.372	12.849
181	53						7		Clear Cell		2	36				0.319902	205.309
182	64	M	White race	44.3821	0	1	80	1	Clear Cell	1	2	46	0	0.385567	206.609			184.936	11.1865
183	44	F	White race	28.0557	0	0	102	1	Clear Cell	1	3	60	0
184	51	M	White race	32.2939	0	0	82	1	Clear Cell	1	3	41	0	0.5289	201.893
185	57	M	White race	24.9264	0	0	80	0	Clear Cell	1	2	29	0	0.464171	204.121	0.403927	207.42
186	44	M	White race	28.8286	0	0	115	10	Clear Cell	3	2	90	1			0.293943	209.529	193.922	8.0818
187	53	M	White race	39.2465	0	1	82	10	Clear Cell	3	4	72	1	0.48999	210.061	0.432897	211.045
188	74	F	White race	18.1052	0	1	62	0	Clear Cell	1	2	37	0	0.432453	210.147	0.334637	211.327	183.515	21.3637
189	60	F	White race	34.9702	1	1	81	10	Clear Cell	3	3	45	1	0.169307	214.025	0.360177	210.816
190	52								Clear Cell		2	27
191	73	M	White race	31.512	0	1	5	0	Multilocular cystic renal neoplasm with low malignant potential	1	1	27	0	0.448596	204.732			182.327	9.7268
192	51	M	White race	18.4813	0	1	9	10	Oncocytoma	0	0	38	0	0.652422	208.977
193	64	M	White race	30.1543	1	1	83	0	Clear Cell	1	2	30	0			0.391618	208.238	185.42	10.994
194	68	M	White race	29.4623	0	0	88	0	Chromophobe	1	0	35	0	0.772638	198.596	0.661773	199.649	189.107	8.20325
195	34	M	White race	30.6481	0	0	97	1	Clear Cell	1	1	12	0
196	57	F	White race	20.7967	0	0	71	0	Clear Cell	3	4	105	0	0.514437	203.943	0.501779	200.449	185.695	10.2558
197	50	M	White race	24.3576	0	1	92	0	Chromophobe	1	0	30	0
198	66	M	Other	40.8046	0	1	85	0	Papillary Type 1	2	2	90	0	0.73475	200.492
199	66	F	Other	25.1572	0	1	92	0	Clear Cell	1	1	29	0	0.564914	201.929
200	58	M	Other	30.1201	0	0	104	10	Hybrid Oncocytoma/Chromophobe	1	0	45	0	0.663327	207.382
201	60	M	White race	24.9968	0	1	96	0	Chromophobe	1	0	70	0	0.595294	199.771	0.521397	203.338	191.901	9.4765
202	67	F	White race	38.4554	0	0	71	10	Clear Cell	1	2	35	0	0.61148	199.85	0.491555	205	185.657	9.0315
203	44	F	White race	23.6972	0	1	107	0	Clear Cell	2	3	79	0	0.526386	202.196	0.316838	208.455	193.415	11.6525
204	51	M	White race	21.6512	0	0	106	10	hybrid oncocytoma/chromophobe	1	0	37	0	0.55626	204.486	0.068286	207.633
205	66	M	White race	43.1764	1	1	64	10	Clear Cell	3	3	65	0	0.59499	201.22	0.283801	208.491	178.42	12.594
206	61	M	White race	26.7949	1	1	98	10	Clear Cell	3	3	37	0	0.369712	204.742	0.392597	205.626	190.151	13.9218
207	75	M	White race	28.229	1	1	35	10	Clear Cell	3	3	55	0	0.417668	200.33	0.487634	203.219	177.999	11.9857
208	69	F	White race	28.1826	1	0	85	0	Clear Cell	3	3	60	1	0.595671	201.046	0.530116	205.199	182.264	14.2928
209	54	M	White race	23.2294	0	1	111	10	Clear Cell	1	3	55	0	0.637862	199.331	0.551504	205.226
210	63	M	White race	30.7894	0	1	60	10	Clear Cell	3	3	135	0	0.509541	200.943
211	52	M	White race	34.7367	0	0	101	10	Clear Cell	1	3	68	0	0.511374	199.012	0.340634	206.878	173.292	10.98
212	66	F	White race	17.0993	0	1	38	1	Unclassified renal cell carcinoma (Sarcomatid)	4	4	92	1
213	79	M	White race	26.4381	1	1	41	10	Papillary Type 2	3	3	40	0	0.638881	202.57	0.450896	203.216	186.008	13.0633
214	77	M	White race	27.8547	0	1	58	10	Clear Cell	1	2	48	0	0.527186	198.992	0.423346	202.605	186.881	20.368
215	74	M	White race	29.3803	1	0	81	1	Oncocytoma	0	0	32	0	0.568149	204.075	0.368215	203.491	190.418	9.6115
216	58	M	White race	29.6556	0	0	76	1	Clear Cell	1	2	45	0	0.669342	198.816	0.526793	204.546	192.297	7.819
217	43	M	White race	25.1559	0	0	71	10	Clear Cell	3	4	110	0	0.54643	199.289	0.570202	204.364	192.994	8.5245
218	42	M	Other	39.5102	1	1	113	1	Papillary Type 2	1	3	65	0	0.634386	197.238	0.526594	201.444	192.75	6.03175
219	76	M	White race	38.3991	0	1	49	0	Oncocytoma	0	0	70	0	0.742951	200.869	0.4655	201.897	188.617	8.6284
220	64	M	White race	32.872	1	1	66	0	Clear Cell	3	4	70	0					190.358	8.9122
221	57	M	White race	54.5635	1	1	104	1	Clear Cell	1	1	35	0					190.736	6.737
222	48	M	White race	22.5482	0	1	108	10	Clear cell	2	3	90	X
223	60	F	White race	30.4832	0	1	92	10	clear cell	3	4	85	0	0.477239	204.79	0.377269	205.296
224	51	F	Other	22.0851	1	0	9	0	non-neoplastic cyst	0	0	15	0					194.893	11.0185
225	71	M	White race	44.6806	1	1	57	0	Clear cell	3	4	135	0			0.435076	206.28	189.822	6.4574
226	73	M	White race	28.9262	0	1	73	10	clear cell	3	2	35	0	0.556756	195.489	0.438411	200.977	185.779	12.7312
227	44	M	White race	18.5494	0	0	72	1	clear cell (sarcomatoid)	3	4	60	0			0.482551	205.139	191.739	18.968
228	41	F	White race	39.6171	0	0	110	0	clear cell	1	1	20	0	0.61538	200.141
229	75	M	White race	25.7752	0	1	69	10	oncocytoma	0	0	30	0			0.602465	203.186	187.653	9.3534
230	58	F	White race	37.3784	0	1	82	0	clear cell	1	2	49	0	0.472938	203.353	0.436402	206.785	182.478	9.6348
231	37	M	Other	26.0201	0	0	36	1	papillary type 1	1	2	25	0
232	69	M	White race	29.7971	0	1	85	10	clear cell	3	2	40	0	0.571139	203.207	0.546746	203.916	187.138	9.6742
233	69	F	White race	29.8606	1	1	38	0	clear cell	3	2	110	0	0.579964	201.008	0.59365	202.701
234	31	F	Other	21.9116	0	0	125	0	chromophobe	1	0	19	0	0.669659	201.387
235	48	F	White race	21.4536	0	0	104	10	clear cell	1	2	40	0	0.602676	201.148
236	48	M	White race	26.8086	0	1	106	0	clear cell	1	3	50	0	0.508291	202.116	0.522603	203.219	191.075	9.2742
237	31	F	Other	28.3261	0	0	123	0	clear cell	1	2	60	0	0.428226	200.939
238	53	M	White race	25.6912	0	1	97	1	clear cell	3	4	85	0
239	68	M	White race	36.9896	0	1	53	10	clear cell	1	2	46	0	0.69838	198.077	0.560595	200.466	176.469	11.8784
240	63	M	Other	26.0786	0	0	62	0	clear cell	1	3	55	0	0.615244	200.525	0.45595	201.492	167.126	10.969
241	71	F	White race	43.3594	0	1	71	0	Clear cell	1	2	40	0	0.371636	203.18	0.398356	203.551	175.813	18.9917
242	74	F	Other	35.6559	0	1	34	10	Clear cell	3	4	150	0					188.734	14.0698
243	54	F	White race	24.7156	0	0	105	1	Clear cell	1	1	15	0	0.547403	203.085
244	33	M	White race	30.0902	0	0	78	10	Clear cell	1	3	17	0	0.51759	196.846
245	26	F	White race	20.1459	0	1	9	0	Papillary T1	1	2	35	0	0.693414	201.227	0.416036	205.181	178.287	13.0563
246	68	M	White race	27.7778	0	1	54	10	Moderately differentiated carcinoma with squamous differentiation	1	0	45	0
247	30	M	White race	37.6893	1	1	60		Clear cell	3	3	25	0	0.503786	200.819	0.373599	205.699
248	54	F	White race	27.3438	0	1	37	10	Clear cell	3	2	85	0					186.322	14.5862
249	63	F	White race	34.5758	0	1	28	0	Nonneoplastic Cyst	1	0	40	0
250	37	M	White race	24.9974	0	0	80	0	Chromophobe	2	0	165	0	0.506959	203.316			189.486	11.5162
251	32	F	Other	21.4844	0	0	36	0	Papillary T1	2	2	90	0	0.584681	199.209
252	54	M	White race	30.7958	0	0	100	10	Clear cell	1	2	35	0	0.49871	205.723			190.06	9.689
253	41	F	White race	27.8547	0	0	100	0	papillary	1	2	27	0	0.335642	205.566
254	80	F	White race	21.9261	0	1	68	10	multilocular cystic neoplasms	2	1	150	0			0.547627	202.35	194.66	13.3385
255	77	M	White race	32.699	0	1	57	0	chromophobe	1	0	32	0			0.524416	201.645	189.705	13.8055
256	78	M	White race	29.7521	0	1	47	10	Clear cell	3	3	75	0	0.508653	203.012	0.520734	198.484
257	62	M	White race	29.2042	0	1	70	10	Clear cell	3	3	55	0	0.446933	204.456	0.514849	197.514	190.875	7.357
258	81	M	Other	24.6713	0	0	73	10	Clear cell	1	3	62	0	0.420184	203.181	0.626599	199.009	192.173	4.862
259	69	M	White race		0	1
260	64	F	White race	27.4077	0	0	44	1	Unclassified	4	4	50	1					190.252	9.24967
261	75	M	White race	28.3569	0	1	59	10	oncocytoma	1	0	30	0	0.513198	203.742			187.976	13.0742
262	46	F	White race	32.7919	0	1	105	10	chromophobe	1	0	57	0	0.579151	202.091	0.477221	198.572	194.345	8.56525
263	67	M	White race		0	0
264	55	M	White race		0	0
265	61	M	White race		0	0	103		Clear cell	1	2	35		0.127231	206.178	0.356071	207.066
266	67	F	White race	18.0802	0	1	81	0	chromophobe	1	0	52	0	0.421871	202.54	0.486181	199.855
267	65	F	White race	37.7778	0	1	52	0	Clear cell	1	2	69	0	0.48191	203.132	0.633998	194.807
268	46	M	Other	27.13	0	0	107	1	Clear cell	1	3	40
269	68	M	White race				90		Clear cell	1	2	24
270	59	M	White race	26.2	0	0	74	10	Clear cell	3	3	34				0.546912	202.127
271	67	M	White race	37.4	1	1	65	0	Clear cell	1	3	42
272	55	F	White race
273	70	M
274	54	M
275	57	F	White race	32.4	0	1	82	1	Clear cell	1	3	26
276	70	M	White race	29	1	1	41	10	Clear cell	3	2	80				0.566282	200.725
277	43	F	White race	31	0	0	99	0	Clear cell	1	1	20		0.263256	204.544	0.190194	205.353
278	50	M		46	0	1	93	10	Clear cell	1	3	42		0.283202	205.593
279	53	M		30.8	1	1	86	0	Clear cell		3	50		0.484488	203.487	0.38475	202.382
280	57	M	White race	25.2	0	0	95	1	chromophobe	3	0	21
281	58	M	White race	36.5	0	0	87	10	Clear cell	1		35
282
283	49	M	White race	30.9	0	0	83	0	Clear cell	3	3	115		0.582907	203.535
284	67	M	White race	26.64	0	1	84	0	Clear cell	3	4	118				0.414585	203.953
285	57	M	Other	21.6	0	1	76	10	Clear cell	1	2	26		0.580371	203.714
286	57	M	White race	29.7	1	0	87	0	Clear cell	2	3	85		0.354547	198.741	0.388922	199.678
